# Supplementary material for: 2,2′,2′′,2′′′-(1,4-Phenyl­enedinitrilo)­tetra­acetic acid dihydrate
Source: Acta Crystallogr Sect E Struct Rep Online. 2012 May 5;68(Pt 6):o1623. doi: 10.1107/S1600536812019095 (PMC3379228; doi:10.1107/S1600536812019095)
Supplement: Supplementary file 2 [file e-68-o1623-Isup2.hkl]

# 
# h,k,l, Fc-squared, Fo-squared, sigma(Fo-squared) and status flag 
# 
data_I
_shelx_title ' ML-ZL1 in P-1' 
_shelx_refln_list_code          4 
_shelx_F_calc_maximum       89.05 
_exptl_crystal_F_000       198.00 
_reflns_d_resolution_high  0.8409 
 
loop_ 
 _symmetry_equiv_pos_as_xyz 
 'x, y, z' 
 '-x, -y, -z' 
 
_cell_length_a     5.1446 
_cell_length_b     8.4165 
_cell_length_c     9.9534 
_cell_angle_alpha  76.656 
_cell_angle_beta   88.177 
_cell_angle_gamma  85.715 
 
_shelx_F_squared_multiplier     1.000 
 
loop_ 
 _refln_index_h 
 _refln_index_k 
 _refln_index_l 
 _refln_F_squared_calc 
 _refln_F_squared_meas 
 _refln_F_squared_sigma 
 _refln_observed_status 
   1   0   0       26.77       30.12      1.20 o 
   2   0   0        7.20        5.34      0.49 o 
   3   0   0      606.91      565.00      4.93 o 
   4   0   0        1.07        0.61      0.92 o 
   5   0   0       95.27       96.26      4.97 o 
   6   0   0        6.94        6.78      1.96 o 
  -6   1   0        7.95        6.38      1.95 o 
  -5   1   0        0.08       -0.01      0.89 o 
  -4   1   0       28.63       33.14      2.67 o 
  -3   1   0       30.52       37.31      1.31 o 
  -2   1   0        2.42        2.41      0.64 o 
  -1   1   0      868.53      809.07      4.57 o 
   0   1   0      900.91      798.30      5.58 o 
   1   1   0       10.15        5.81      0.77 o 
   2   1   0      375.50      358.60      5.74 o 
   3   1   0       91.49       79.99      3.32 o 
   4   1   0        0.84        1.10      0.60 o 
   5   1   0       67.69       68.60      4.14 o 
   6   1   0        1.07        3.16      1.49 o 
  -5   2   0       13.18       12.71      2.19 o 
  -4   2   0       32.66       29.70      2.70 o 
  -3   2   0      241.10      268.50      6.46 o 
  -2   2   0      459.25      440.02      3.23 o 
  -1   2   0      658.56      637.11      4.24 o 
   0   2   0      171.50      153.49      1.84 o 
   1   2   0      120.43      112.61      4.87 o 
   2   2   0     1803.83     1765.73     14.11 o 
   3   2   0        4.88        6.57      1.25 o 
   4   2   0       43.93       35.60      2.78 o 
   5   2   0       62.81       66.77      4.10 o 
   6   2   0        7.94        9.59      2.19 o 
  -5   3   0        0.17        0.11      0.75 o 
  -4   3   0       36.00       41.25      3.10 o 
  -3   3   0        0.23       -0.38      0.53 o 
  -2   3   0      112.61      107.47      1.52 o 
  -1   3   0      160.26      182.20      1.80 o 
   0   3   0      147.05      144.99      2.12 o 
   2   3   0       98.97      106.93      3.11 o 
   3   3   0       24.52       21.03      1.97 o 
   4   3   0        3.53        4.50      1.44 o 
   5   3   0        1.34        1.74      0.71 o 
  -5   4   0       16.99       19.06      2.72 o 
  -4   4   0       56.08       53.81      3.59 o 
  -3   4   0       62.10       59.43      3.41 o 
  -2   4   0      139.93      145.46      1.98 o 
  -1   4   0        7.05        5.48      0.43 o 
   0   4   0      329.93      291.99      2.74 o 
   1   4   0       15.43       15.50      1.41 o 
   2   4   0       39.38       41.87      2.47 o 
   3   4   0      107.70      121.69      4.12 o 
   4   4   0        6.48        6.83      1.70 o 
   5   4   0        9.50        8.70      2.09 o 
  -5   5   0       10.86       15.97      2.80 o 
  -4   5   0       20.64       21.22      2.67 o 
  -3   5   0        2.64        4.32      1.31 o 
  -2   5   0       14.36        9.62      1.52 o 
  -1   5   0        0.58        0.69      0.46 o 
   0   5   0      571.41      602.99      4.51 o 
   1   5   0       64.34       59.10      2.82 o 
   2   5   0      177.97      167.14      5.14 o 
   3   5   0      167.33      165.99      5.75 o 
   4   5   0        2.08        3.06      2.12 o 
   5   5   0       67.46       66.70      4.68 o 
  -4   6   0        9.82        7.04      1.87 o 
  -3   6   0        0.75        0.44      0.76 o 
  -2   6   0       26.18       23.70      2.36 o 
  -1   6   0       29.16       37.03      2.62 o 
   0   6   0       10.43       15.16      1.78 o 
   1   6   0       11.35       12.76      1.67 o 
   2   6   0       16.40       17.03      1.99 o 
   3   6   0       18.95       20.43      2.37 o 
   4   6   0       11.48        9.49      2.11 o 
   5   6   0        0.53        0.39      1.40 o 
  -3   7   0       19.79       24.64      2.83 o 
  -2   7   0       35.52       34.85      3.06 o 
  -1   7   0      148.83      148.28      5.59 o 
   0   7   0        8.93        6.69      1.49 o 
   1   7   0        1.99        1.99      0.96 o 
   2   7   0      258.16      243.87      7.15 o 
   3   7   0        2.70        2.46      1.24 o 
   4   7   0       49.04       55.60      4.11 o 
  -3   8   0        7.60        7.35      2.04 o 
  -2   8   0       16.38       18.82      2.56 o 
  -1   8   0        5.58        4.78      1.47 o 
   0   8   0       47.88       52.89      3.63 o 
   1   8   0       47.37       42.70      3.24 o 
   2   8   0       33.03       29.20      2.90 o 
   3   8   0        0.04       -1.12      0.75 o 
  -1   9   0       18.62       19.50      2.75 o 
   0   9   0        1.25        1.45      1.04 o 
   1   9   0        0.63        1.16      0.97 o 
   2   9   0       27.05       28.54      3.16 o 
  -2  -9   1       19.42       20.04      2.80 o 
  -1  -9   1        0.79       -0.27      0.96 o 
   0  -9   1        2.20        4.46      1.60 o 
   1  -9   1        2.99        6.59      1.99 o 
  -3  -8   1       10.98       16.79      2.65 o 
  -2  -8   1        1.89        2.43      1.24 o 
  -1  -8   1        8.04        6.96      1.69 o 
   0  -8   1       14.08       12.93      2.19 o 
   1  -8   1        1.19       -0.22      0.88 o 
   2  -8   1       18.21       16.46      2.54 o 
  -4  -7   1        7.76       10.99      2.36 o 
  -3  -7   1       32.46       29.82      2.99 o 
  -1  -7   1       94.28       88.87      4.25 o 
   0  -7   1        2.02        1.26      0.90 o 
   1  -7   1        9.52       10.67      1.86 o 
   2  -7   1      136.51      136.08      5.74 o 
   3  -7   1        6.85        2.46      1.16 o 
  -4  -6   1        0.51        3.42      1.58 o 
  -3  -6   1        0.01        0.15      0.95 o 
  -2  -6   1       58.61       54.66      3.31 o 
  -1  -6   1      141.55      125.79      4.63 o 
   0  -6   1       56.69       56.81      3.23 o 
   1  -6   1        5.16        5.00      1.11 o 
   2  -6   1        5.79        7.36      1.54 o 
   3  -6   1        2.41        2.71      1.03 o 
   4  -6   1       12.13       10.49      2.15 o 
  -5  -5   1        0.66        1.54      1.40 o 
  -4  -5   1      198.69      182.96     14.88 o 
  -3  -5   1       10.13        9.80      1.77 o 
  -2  -5   1        1.56        1.24      0.89 o 
  -1  -5   1      376.96      372.17      7.29 o 
   0  -5   1        1.51        2.88      0.59 o 
   1  -5   1      112.75      127.28      2.69 o 
   2  -5   1       41.85       45.61      1.68 o 
   3  -5   1       11.65       12.82      1.89 o 
   4  -5   1      107.10      108.93      5.42 o 
  -5  -4   1       14.35       12.05      2.46 o 
  -4  -4   1      108.42      110.14      4.51 o 
  -3  -4   1        0.80        0.59      0.93 o 
  -2  -4   1      284.64      307.12      6.75 o 
  -1  -4   1       81.21       93.15      3.29 o 
   0  -4   1       66.74       63.43      1.72 o 
   1  -4   1      299.56      325.34      4.08 o 
   2  -4   1        1.00        0.13      0.31 o 
   3  -4   1        9.42       11.87      1.78 o 
   4  -4   1       66.44       71.69      4.17 o 
   5  -4   1        8.28        5.02      1.66 o 
  -5  -3   1        3.53        2.95      1.52 o 
  -4  -3   1        0.00        0.74      1.04 o 
  -3  -3   1       37.82       31.85      2.34 o 
  -2  -3   1       60.22       79.70      2.81 o 
  -1  -3   1       30.45       29.49      1.72 o 
   0  -3   1      331.75      331.42      3.47 o 
   1  -3   1      686.78      671.57      5.05 o 
   2  -3   1        0.53        0.23      0.31 o 
   3  -3   1       14.32       17.17      1.88 o 
   4  -3   1        1.23        0.45      0.76 o 
   5  -3   1        0.73        2.07      1.19 o 
  -6  -2   1        1.32        2.41      1.67 o 
  -5  -2   1       20.33       22.19      2.74 o 
  -4  -2   1       17.23       17.32      2.21 o 
  -3  -2   1      180.71      185.25      5.27 o 
  -2  -2   1       30.93       28.06      1.83 o 
  -1  -2   1       80.77       75.19      2.81 o 
   0  -2   1      113.83       90.52      1.50 o 
   1  -2   1      493.35      544.02      6.34 o 
   2  -2   1      293.96      280.34      3.05 o 
   3  -2   1      116.86      114.81      2.28 o 
   4  -2   1        1.05        1.04      0.87 o 
   5  -2   1       69.46       74.61      4.47 o 
  -6  -1   1        3.44        4.43      1.96 o 
  -5  -1   1       76.56       76.67      4.45 o 
  -4  -1   1       34.44       27.94      2.54 o 
  -3  -1   1       17.80       14.32      1.69 o 
  -2  -1   1      133.62      145.09      3.72 o 
  -1  -1   1      270.58      259.80      2.36 o 
   0  -1   1     1065.23     1038.28     10.48 o 
   1  -1   1      212.10      219.06      2.16 o 
   2  -1   1      249.20      271.67      3.00 o 
   3  -1   1       18.15       18.86      1.09 o 
   4  -1   1        1.63        3.07      1.15 o 
   5  -1   1       23.52       28.72      2.93 o 
  -6   0   1        4.62        6.43      2.10 o 
  -5   0   1        0.94        4.48      1.59 o 
  -4   0   1       25.30       31.43      2.69 o 
  -3   0   1        0.00        0.16      0.33 o 
  -2   0   1       33.97       34.87      1.55 o 
  -1   0   1      784.13      735.75      5.85 o 
   0   0   1       13.66       16.13      0.38 o 
   1   0   1     3017.67     2810.69     19.95 o 
   2   0   1       97.47       89.36      1.71 o 
   3   0   1      138.47      127.53      3.11 o 
   4   0   1       73.62       78.31      2.31 o 
   5   0   1       18.54       18.97      2.50 o 
   6   0   1       18.90       17.34      2.71 o 
  -6   1   1        0.05        1.05      1.36 o 
  -5   1   1        1.71        1.38      1.14 o 
  -4   1   1       16.89       18.05      2.26 o 
  -3   1   1       88.20       89.69      2.99 o 
  -2   1   1       77.70       74.21      2.33 o 
  -1   1   1      148.04      149.95      1.91 o 
   0   1   1       60.59       49.56      0.99 o 
   1   1   1      530.50      495.79      4.73 o 
   2   1   1      144.02      116.96      2.02 o 
   3   1   1       13.81       17.85      1.06 o 
   4   1   1       33.05       30.80      1.54 o 
   5   1   1        1.80        2.49      1.23 o 
   6   1   1       57.97       64.40      4.52 o 
  -5   2   1        3.80        2.47      1.24 o 
  -4   2   1        5.01        5.53      1.47 o 
  -3   2   1        3.27        2.01      0.61 o 
  -2   2   1        0.60        0.60      0.37 o 
  -1   2   1      302.84      296.52      2.92 o 
   0   2   1      136.73      136.58      2.52 o 
   1   2   1        0.68        0.97      0.65 o 
   2   2   1       21.15       14.35      1.23 o 
   3   2   1      333.37      342.97      6.81 o 
   4   2   1        0.05       -0.29      0.50 o 
   5   2   1        9.12       10.17      1.93 o 
   6   2   1       50.38       48.21      3.98 o 
  -5   3   1        2.01        0.95      0.89 o 
  -4   3   1        8.72        7.37      1.67 o 
  -3   3   1       22.80       23.43      2.73 o 
  -2   3   1       30.74       31.57      2.01 o 
  -1   3   1       27.78       25.79      0.97 o 
   0   3   1      116.84      111.21      2.81 o 
   1   3   1      138.15      154.53      3.52 o 
   2   3   1       27.58       28.76      1.84 o 
   3   3   1      258.92      288.84      6.42 o 
   4   3   1        7.94        9.73      1.11 o 
   5   3   1        0.08        0.15      0.84 o 
  -5   4   1        2.91        2.74      1.27 o 
  -4   4   1        0.70        1.54      0.97 o 
  -3   4   1       44.37       49.23      2.41 o 
  -2   4   1      122.07      118.88      3.40 o 
  -1   4   1       99.97      105.72      2.92 o 
   0   4   1      561.38      575.68      7.60 o 
   1   4   1      156.05      160.72      3.99 o 
   2   4   1       91.46       88.99      3.43 o 
   3   4   1        0.54        0.19      1.18 o 
   4   4   1        6.89        5.42      1.58 o 
   5   4   1        0.09        0.93      0.62 o 
  -5   5   1        4.80        6.90      1.89 o 
  -4   5   1        3.44        2.90      1.12 o 
  -3   5   1       69.36       68.55      2.40 o 
  -2   5   1       41.84       46.32      1.72 o 
  -1   5   1        8.35       10.58      0.81 o 
   0   5   1        2.29        3.83      0.53 o 
   1   5   1      143.56      147.71      4.27 o 
   2   5   1        0.78        1.16      0.77 o 
   3   5   1      128.49      132.81      5.04 o 
   4   5   1       71.51       70.03      4.03 o 
   5   5   1        0.60       -0.26      1.11 o 
  -4   6   1        4.67        4.13      1.58 o 
  -3   6   1      154.68      165.01      6.15 o 
  -2   6   1       14.33       15.18      1.91 o 
  -1   6   1       34.17       34.18      2.47 o 
   0   6   1       52.31       59.57      3.09 o 
   1   6   1        0.65        1.31      0.79 o 
   2   6   1      308.23      278.75      6.94 o 
   3   6   1      197.64      173.32      5.98 o 
   4   6   1       11.54       11.10      2.19 o 
   5   6   1       21.11       21.95     15.07 o 
  -4   7   1        7.67        5.02      1.65 o 
  -3   7   1        3.58        3.52      1.25 o 
  -2   7   1        6.22        3.26      1.17 o 
  -1   7   1       30.82       32.47      2.62 o 
   0   7   1        7.83        7.56      1.50 o 
   1   7   1        0.05       -0.13      0.56 o 
   2   7   1       36.16       40.98      2.95 o 
   3   7   1       10.58        9.99      1.93 o 
   4   7   1        5.30        4.63      1.65 o 
  -3   8   1       15.74       19.62      2.73 o 
  -2   8   1       24.78       29.08      3.06 o 
  -1   8   1        7.42        6.84      1.60 o 
   0   8   1        0.22       -0.59      0.58 o 
   1   8   1       39.55       37.88      3.00 o 
   2   8   1        0.07        0.09      0.86 o 
   3   8   1       28.90       26.98      2.92 o 
  -2   9   1        0.96        0.75      0.86 o 
  -1   9   1       16.84        9.48      2.10 o 
   0   9   1        1.07        0.80      0.87 o 
   1   9   1       34.03       44.32      3.58 o 
   2   9   1        7.22        6.61      1.82 o 
  -1  -9   2        9.79        6.57      1.80 o 
   0  -9   2        6.59        7.80      1.97 o 
  -3  -8   2        0.76        0.90      1.05 o 
  -2  -8   2       21.90       19.56      2.65 o 
  -1  -8   2        0.91       -0.57      0.59 o 
   0  -8   2       11.72       15.40      2.36 o 
   1  -8   2       14.44       18.18      2.58 o 
   2  -8   2        0.31        0.23      0.87 o 
  -4  -7   2        0.28        0.28      1.07 o 
  -3  -7   2        1.74        1.50      1.12 o 
  -1  -7   2      215.08      206.54      6.57 o 
   0  -7   2       10.62        9.52      1.12 o 
   1  -7   2      111.73      117.13      3.19 o 
   2  -7   2       24.35       19.43      2.48 o 
   3  -7   2       12.34       12.86      2.23 o 
  -4  -6   2        8.41        5.72      1.80 o 
  -3  -6   2       48.07       49.54      3.48 o 
  -2  -6   2       11.14        7.81      1.66 o 
  -1  -6   2       74.07       73.03      3.65 o 
   0  -6   2      148.71      140.47      3.29 o 
   1  -6   2      113.03      100.33      2.74 o 
   2  -6   2       18.15       18.76      1.89 o 
   3  -6   2        8.33        7.87      1.77 o 
   4  -6   2        6.61        6.58      1.73 o 
  -5  -5   2        0.03        0.21      1.25 o 
  -4  -5   2        0.24       -0.92      0.84 o 
  -3  -5   2      107.26      123.15      5.18 o 
  -2  -5   2       25.38       25.14      2.33 o 
  -1  -5   2       11.80        9.71      0.96 o 
   0  -5   2      147.47      148.60      3.08 o 
   1  -5   2       24.70       20.30      1.26 o 
   2  -5   2       59.03       56.80      1.94 o 
   3  -5   2        3.44        7.51      1.59 o 
   4  -5   2       34.44       35.46      3.30 o 
  -5  -4   2        0.44        0.42      1.28 o 
  -4  -4   2       49.66       58.31      3.41 o 
  -3  -4   2       16.70       22.72      2.29 o 
  -2  -4   2        1.94        0.50      0.73 o 
  -1  -4   2      399.92      413.87      4.84 o 
   0  -4   2        0.01        0.13      0.31 o 
   1  -4   2       23.44       28.80      2.27 o 
   2  -4   2       18.25       20.38      1.15 o 
   3  -4   2        5.05        5.17      1.36 o 
   4  -4   2        5.27        5.44      1.50 o 
   5  -4   2       29.08       27.25      3.18 o 
  -5  -3   2       16.29       16.00      2.55 o 
  -4  -3   2       16.96       19.51      2.39 o 
  -3  -3   2        2.80        1.99      0.93 o 
  -2  -3   2       81.24       94.13      6.82 o 
  -1  -3   2      302.56      284.19      4.88 o 
   0  -3   2      152.01      154.65      2.51 o 
   1  -3   2       57.56       55.78      1.55 o 
   2  -3   2      473.36      477.08      4.78 o 
   3  -3   2        0.61        0.52      0.45 o 
   4  -3   2       24.08       17.62      2.18 o 
   5  -3   2       10.59       11.65      2.23 o 
  -5  -2   2       62.42       55.56      3.89 o 
  -4  -2   2        0.00        0.73      1.00 o 
  -3  -2   2        0.53        2.58      0.97 o 
  -2  -2   2      231.04      261.96      5.49 o 
  -1  -2   2      217.07      238.97      2.13 o 
   0  -2   2        9.29       10.46      0.63 o 
   1  -2   2      210.37      230.87      2.79 o 
   2  -2   2        1.28        1.45      0.73 o 
   3  -2   2       87.42       87.90      3.24 o 
   4  -2   2       22.93       21.76      2.31 o 
   5  -2   2        1.77        2.65      1.14 o 
  -5  -1   2       53.75       52.59      3.78 o 
  -4  -1   2       64.64       56.74      3.45 o 
  -3  -1   2      274.58      265.76      6.34 o 
  -2  -1   2       29.12       25.65      1.15 o 
  -1  -1   2       88.67      102.66      1.31 o 
   0  -1   2     2132.32     1989.11      8.08 o 
   1  -1   2       36.78       39.56      1.07 o 
   2  -1   2      307.67      315.31      3.48 o 
   3  -1   2       25.94       25.02      1.24 o 
   4  -1   2        1.67        1.78      1.02 o 
   5  -1   2       49.89       59.37      3.89 o 
  -5   0   2        0.81        0.76      1.00 o 
  -4   0   2       86.84       78.06      4.00 o 
  -3   0   2       36.38       31.63      1.51 o 
  -2   0   2        0.01        0.89      0.41 o 
  -1   0   2       51.12       54.07      0.89 o 
   0   0   2      315.48      293.64      2.05 o 
   1   0   2     1021.27     1064.18      5.42 o 
   2   0   2       54.45       46.40      1.69 o 
   3   0   2       13.48       13.23      1.74 o 
   4   0   2       24.28       23.45      1.47 o 
   5   0   2        8.40        9.04      1.85 o 
   6   0   2       12.67       16.18      2.60 o 
  -5   1   2        0.61        0.69      0.93 o 
  -4   1   2       29.36       31.13      2.79 o 
  -3   1   2       15.31       20.65      2.14 o 
  -2   1   2      291.71      348.27      4.06 o 
  -1   1   2     7929.94     6709.37    111.02 o 
   0   1   2       10.72       10.03      0.42 o 
   1   1   2      750.66      741.47      4.30 o 
   2   1   2     1105.28     1053.36      6.55 o 
   3   1   2        1.11        1.46      0.50 o 
   4   1   2       83.40       81.07      2.41 o 
   5   1   2       12.80       11.45      2.12 o 
   6   1   2       11.89       12.27      2.39 o 
  -5   2   2       28.54       36.01      3.39 o 
  -4   2   2        0.99        1.43      0.99 o 
  -3   2   2        0.12        0.38      0.46 o 
  -2   2   2      556.85      560.57      5.30 o 
  -1   2   2       23.89       23.12      1.42 o 
   0   2   2      350.82      345.79      2.64 o 
   1   2   2     1823.98     1841.58      7.78 o 
   2   2   2       75.05       70.30      1.69 o 
   3   2   2        1.68        1.22      0.51 o 
   4   2   2        0.10       -0.26      0.49 o 
   5   2   2        4.92        5.06      1.25 o 
   6   2   2       14.63       16.08      2.63 o 
  -5   3   2       45.91       46.54      3.67 o 
  -4   3   2        6.12        9.06      1.15 o 
  -3   3   2       82.80       87.22      2.50 o 
  -2   3   2       43.16       38.12      1.45 o 
  -1   3   2       47.15       48.65      1.40 o 
   0   3   2      584.83      587.27      6.37 o 
   1   3   2      732.24      770.97      7.88 o 
   2   3   2       57.40       55.68      2.15 o 
   3   3   2       25.80       24.82      1.34 o 
   4   3   2       33.72       32.04      1.72 o 
   5   3   2        0.04        0.79      0.95 o 
  -5   4   2        0.62        0.57      0.84 o 
  -4   4   2        0.09        0.18      0.81 o 
  -3   4   2       78.08       73.75      2.37 o 
  -2   4   2        0.54        0.10      0.37 o 
  -1   4   2        0.01        0.14      0.30 o 
   0   4   2      791.94      795.54      8.75 o 
   1   4   2       81.02       78.32      2.69 o 
   2   4   2        1.98        1.69      0.69 o 
   3   4   2        4.24        4.95      3.47 o 
   4   4   2        8.64       12.97      1.24 o 
   5   4   2       25.27       22.52      2.72 o 
  -5   5   2        3.74        3.38      1.25 o 
  -4   5   2       11.64       12.17      1.35 o 
  -3   5   2      217.78      214.06      4.19 o 
  -2   5   2       22.67       23.68      1.49 o 
  -1   5   2      166.94      152.95      2.83 o 
   0   5   2       31.91       33.16      1.30 o 
   1   5   2       54.25       56.10      2.57 o 
   2   5   2       18.19       17.61      1.82 o 
   3   5   2       13.26       14.47      1.88 o 
   4   5   2        3.60        3.48      1.51 o 
   5   5   2        3.45        4.33      2.01 o 
  -4   6   2        6.84        7.80      1.84 o 
  -3   6   2       83.46       81.88      2.68 o 
  -2   6   2       75.27       76.29      2.35 o 
  -1   6   2       94.11       94.61      5.04 o 
   0   6   2        0.56        0.83      0.43 o 
   1   6   2       40.42       37.82      2.40 o 
   2   6   2      341.92      339.42      7.54 o 
   3   6   2      112.76      108.33      4.65 o 
   4   6   2       76.83       86.81      4.59 o 
   5   6   2        0.53        1.76      1.30 o 
  -4   7   2        3.06        2.99      1.16 o 
  -3   7   2        1.99        1.97      1.10 o 
  -2   7   2       11.19       11.54      1.85 o 
  -1   7   2       13.90       12.46      1.82 o 
   0   7   2        0.29        0.32      0.65 o 
   1   7   2       48.21       41.74      2.80 o 
   2   7   2       43.94       45.64      3.01 o 
   3   7   2      144.03      145.60      5.65 o 
   4   7   2       10.32       11.45      2.29 o 
  -3   8   2       12.33       10.88      2.18 o 
  -2   8   2       27.29       32.22      3.15 o 
  -1   8   2       40.99       41.23      3.13 o 
   0   8   2       36.98       39.50      3.02 o 
   1   8   2       19.48       22.48      2.49 o 
   2   8   2       17.12       17.25      2.25 o 
   3   8   2        4.57        3.05      1.48 o 
   4   8   2        2.25        2.04      1.47 o 
  -2   9   2        1.06        0.82      0.97 o 
  -1   9   2        5.72        6.74      1.79 o 
   0   9   2       37.91       36.27      3.31 o 
   1   9   2        0.05        0.91      0.88 o 
   2   9   2        3.40        4.12      1.47 o 
   3   9   2        0.09       -0.76      1.03 o 
  -2  -8   3        0.19        0.27      1.11 o 
  -1  -8   3       19.66       14.48      2.29 o 
   0  -8   3       15.39       14.67      2.32 o 
   1  -8   3        0.06       -0.23      0.55 o 
   2  -8   3       17.84       22.32      2.86 o 
  -3  -7   3        8.10        8.34      2.02 o 
  -2  -7   3        2.33        0.00      0.81 o 
  -1  -7   3        0.47        0.38      0.75 o 
   0  -7   3       29.35       30.73      1.85 o 
   1  -7   3        3.24        3.65      0.81 o 
   2  -7   3        8.13        8.26      1.88 o 
   3  -7   3        1.49        0.21      1.02 o 
  -4  -6   3       40.53       33.64      3.38 o 
  -3  -6   3        4.22        3.87      1.42 o 
  -2  -6   3       16.43       16.33      2.16 o 
  -1  -6   3       35.24       34.19      1.74 o 
   0  -6   3       78.26       82.64      2.62 o 
   1  -6   3      224.78      220.05      4.22 o 
   2  -6   3        8.49        7.32      1.78 o 
   3  -6   3        2.52        2.21      0.99 o 
  -4  -5   3        6.41        5.60      1.67 o 
  -3  -5   3       12.28        8.75      1.79 o 
  -2  -5   3        5.28        4.59      1.34 o 
  -1  -5   3       21.18       20.51      1.36 o 
   0  -5   3       43.49       45.97      1.85 o 
   1  -5   3       15.20       14.68      1.45 o 
   2  -5   3        7.66        5.36      0.84 o 
   3  -5   3        2.96        1.79      1.08 o 
   4  -5   3        0.66        1.40      0.99 o 
  -5  -4   3       44.72       48.48      3.98 o 
  -4  -4   3        7.71       10.42      1.95 o 
  -3  -4   3        5.74        3.47      1.54 o 
  -2  -4   3       67.72       84.38      3.76 o 
  -1  -4   3       16.96       12.49      1.03 o 
   0  -4   3        8.77        8.66      0.84 o 
   1  -4   3       10.92       10.95      0.95 o 
   2  -4   3       16.41       23.24      1.64 o 
   3  -4   3       36.87       35.60      2.62 o 
   4  -4   3       10.43        8.51      1.73 o 
   5  -4   3        9.55       12.22      2.36 o 
  -5  -3   3       14.00       18.73      2.73 o 
  -4  -3   3        9.08        8.99      1.89 o 
  -3  -3   3       69.91       71.33      3.69 o 
  -2  -3   3       26.76       27.40      2.98 o 
  -1  -3   3      508.80      551.26      5.41 o 
   0  -3   3       79.47       68.94      3.81 o 
   1  -3   3        1.44        1.77      0.50 o 
   2  -3   3       17.00       17.72      1.60 o 
   3  -3   3       26.68       27.39      1.44 o 
   4  -3   3        0.36        0.33      0.71 o 
   5  -3   3        0.69        0.29      0.86 o 
  -5  -2   3        0.88        0.43      1.02 o 
  -4  -2   3      120.85      111.45      5.00 o 
  -3  -2   3       17.76       19.12      2.02 o 
  -2  -2   3       26.46       29.84      1.00 o 
  -1  -2   3      672.89      719.78      4.17 o 
   0  -2   3       94.73       84.77      1.79 o 
   1  -2   3       38.19       36.85      1.25 o 
   2  -2   3       69.09       75.01      1.91 o 
   3  -2   3        0.82        2.01      0.60 o 
   4  -2   3        1.40        1.34      0.91 o 
   5  -2   3        0.02        0.30      0.75 o 
  -5  -1   3        4.51        4.31      1.61 o 
  -4  -1   3      330.76      319.01      8.06 o 
  -3  -1   3      103.13       94.80      2.56 o 
  -2  -1   3       86.85       95.25      1.62 o 
  -1  -1   3      672.33      705.08      3.80 o 
   0  -1   3      805.17      839.61      3.94 o 
   1  -1   3     2017.65     2003.60     10.32 o 
   2  -1   3       12.57       15.18      1.12 o 
   3  -1   3        7.29        8.54      1.63 o 
   4  -1   3      309.15      342.89      5.09 o 
   5  -1   3        1.09        1.39      1.17 o 
  -5   0   3       11.69       12.25      2.27 o 
  -4   0   3       65.30       70.99      3.86 o 
  -3   0   3       11.32       11.98      1.07 o 
  -2   0   3      157.27      153.28      1.91 o 
  -1   0   3      239.12      250.31      2.14 o 
   0   0   3       22.35       25.96      0.67 o 
   1   0   3     1851.90     1863.39      8.14 o 
   2   0   3        7.36        5.14      0.94 o 
   3   0   3       94.71      103.07      2.50 o 
   4   0   3       79.00       80.98      2.55 o 
   5   0   3        3.60        2.52      1.32 o 
  -5   1   3        0.78        0.23      0.89 o 
  -4   1   3       35.51       33.14      1.87 o 
  -3   1   3        9.37        7.55      1.41 o 
  -2   1   3      600.89      595.68      7.63 o 
  -1   1   3     1791.38     1769.69     10.02 o 
   0   1   3     1117.70     1066.30     10.41 o 
   1   1   3     1840.86     1729.07      7.65 o 
   2   1   3     1281.81     1275.75      7.61 o 
   3   1   3      120.35      116.70      2.59 o 
   4   1   3        1.38        2.69      0.78 o 
   5   1   3        5.58        8.95      1.82 o 
  -5   2   3        8.82       10.32      2.07 o 
  -4   2   3        8.84        8.27      1.12 o 
  -3   2   3        5.28        5.43      0.83 o 
  -2   2   3      116.66      130.32      2.71 o 
  -1   2   3      369.08      384.25      7.18 o 
   0   2   3        0.01        0.31      0.19 o 
   1   2   3      335.91      323.09      2.94 o 
   2   2   3      130.97      141.77      2.86 o 
   3   2   3      124.31      128.86      2.73 o 
   4   2   3        0.00       -0.03      0.55 o 
   5   2   3       26.30       29.12      4.79 o 
  -5   3   3        0.94        0.48      0.87 o 
  -4   3   3        0.05       -0.29      0.43 o 
  -3   3   3       14.08       17.62      1.85 o 
  -2   3   3      286.35      274.35      8.62 o 
  -1   3   3        9.34       13.58      0.56 o 
   0   3   3       58.80       63.20      1.43 o 
   1   3   3       63.88       60.57      1.47 o 
   2   3   3      182.19      175.52      2.70 o 
   3   3   3      112.70      111.00      2.63 o 
   4   3   3      130.33      125.88      3.15 o 
   5   3   3       13.43       15.10      1.41 o 
  -5   4   3        3.32        2.17      1.03 o 
  -4   4   3        1.26        0.95      1.24 o 
  -3   4   3       25.29       28.13      2.91 o 
  -2   4   3        1.68        1.54      0.55 o 
  -1   4   3      289.82      297.82      3.73 o 
   0   4   3       45.06       39.25      1.85 o 
   1   4   3       61.31       71.73      2.50 o 
   2   4   3      183.60      177.02      4.43 o 
   3   4   3       19.55       21.08      3.29 o 
   4   4   3        2.69        5.65      1.75 o 
   5   4   3        3.21        5.41      1.01 o 
  -4   5   3        0.11        0.82      0.67 o 
  -3   5   3        0.52        1.55      0.64 o 
  -2   5   3       22.08       19.79      1.50 o 
  -1   5   3       78.86       83.90      3.08 o 
   0   5   3      189.79      186.52      4.59 o 
   1   5   3        2.71        0.71      0.53 o 
   2   5   3      119.47      124.48      4.16 o 
   3   5   3        5.81        5.37      1.32 o 
   4   5   3        0.24        0.28      0.68 o 
   5   5   3        0.44       -0.26      0.57 o 
  -4   6   3        1.50        2.15      0.85 o 
  -3   6   3       11.30       10.47      1.81 o 
  -2   6   3      156.57      144.69      3.27 o 
  -1   6   3       11.59       12.73      1.22 o 
   0   6   3       45.33       49.99      1.79 o 
   1   6   3      132.11      130.39      4.25 o 
   2   6   3       59.17       56.89      3.07 o 
   3   6   3      309.06      308.42      7.75 o 
   4   6   3       38.49       42.74      2.15 o 
   5   6   3        3.87        5.08      2.59 o 
  -3   7   3        5.09        4.34      1.30 o 
  -2   7   3        0.36        0.16      0.66 o 
  -1   7   3        3.79        3.79      1.14 o 
   0   7   3        9.63        8.29      0.92 o 
   1   7   3      100.36       93.36      4.04 o 
   2   7   3      188.78      179.20      5.73 o 
   3   7   3       78.73       74.67      4.02 o 
   4   7   3        5.17        5.94      1.80 o 
  -3   8   3        0.81        0.62      0.95 o 
  -2   8   3       33.24       43.39      3.42 o 
  -1   8   3        0.00       -0.24      0.68 o 
   0   8   3       35.66       30.37      2.78 o 
   1   8   3        8.73       11.97      1.93 o 
   2   8   3        1.63        0.27      0.81 o 
   3   8   3       95.80      101.52      4.96 o 
   4   8   3        0.17        0.81      1.28 o 
  -2   9   3        0.00       -0.22      0.85 o 
  -1   9   3        1.69        1.85      1.17 o 
   0   9   3        7.22        5.28      1.47 o 
   1   9   3        5.72        3.91      1.43 o 
   2   9   3        0.24       -0.01      0.95 o 
   3   9   3        1.38        3.03      1.42 o 
  -1  -8   4        0.17        1.03      1.13 o 
   0  -8   4        0.32        1.27      0.53 o 
   1  -8   4        0.79        0.82      0.55 o 
  -3  -7   4       12.22       14.25      2.47 o 
  -2  -7   4       15.25       15.44      2.45 o 
  -1  -7   4        0.00        1.10      0.59 o 
   0  -7   4        1.29        0.07      0.51 o 
   1  -7   4        6.49        6.82      1.12 o 
   2  -7   4        0.61        0.74      0.59 o 
  -4  -6   4        1.76        0.77      1.22 o 
  -3  -6   4       38.18       34.68      3.34 o 
  -2  -6   4       11.65       10.82      1.98 o 
  -1  -6   4       10.11       14.97      1.35 o 
   0  -6   4      373.02      376.20      5.79 o 
   1  -6   4        0.10       -0.25      0.43 o 
   2  -6   4       22.57       26.55      1.68 o 
   3  -6   4       10.51        8.65      1.88 o 
  -4  -5   4        3.71        4.63      1.56 o 
  -3  -5   4       46.66       39.71      3.18 o 
  -2  -5   4        5.94        7.09      1.48 o 
  -1  -5   4      173.11      172.64      3.74 o 
   0  -5   4      329.43      315.65      5.00 o 
   1  -5   4       56.71       52.30      2.02 o 
   2  -5   4       10.03        7.88      1.38 o 
   3  -5   4        1.51        0.84      0.80 o 
   4  -5   4        6.45        9.56      1.97 o 
  -5  -4   4        4.39        7.28      2.00 o 
  -4  -4   4       48.24       57.50      3.54 o 
  -3  -4   4       58.03       55.58      3.48 o 
  -2  -4   4        4.49        4.91      0.88 o 
  -1  -4   4        1.82        1.28      0.63 o 
   0  -4   4       42.56       37.84      1.58 o 
   1  -4   4       77.00       73.64      2.18 o 
   2  -4   4       51.23       50.02      1.90 o 
   3  -4   4        0.08        0.23      0.51 o 
   4  -4   4       23.64       25.20      2.70 o 
  -5  -3   4       21.52       19.25      2.85 o 
  -4  -3   4        3.24        1.36      1.30 o 
  -3  -3   4        2.16        3.56      1.19 o 
  -2  -3   4      148.22      156.52      3.17 o 
  -1  -3   4       69.10       68.29      1.74 o 
   0  -3   4        1.50        1.58      0.86 o 
   1  -3   4       24.37       28.97      1.32 o 
   2  -3   4       94.26       89.24      2.35 o 
   3  -3   4       51.82       56.85      2.60 o 
   4  -3   4        2.79        2.35      1.12 o 
   5  -3   4        2.62        3.94      1.54 o 
  -5  -2   4        4.65        5.60      1.73 o 
  -4  -2   4       43.49       37.24      3.04 o 
  -3  -2   4        4.01        5.35      1.32 o 
  -2  -2   4      123.32      115.46      2.10 o 
  -1  -2   4       28.50       23.85      0.91 o 
   0  -2   4        5.27        3.80      0.92 o 
   1  -2   4      264.93      257.18      5.40 o 
   2  -2   4       70.65       67.31      1.93 o 
   3  -2   4       34.31       35.57      2.59 o 
   4  -2   4        0.11       -0.43      0.54 o 
   5  -2   4        1.28        0.17      0.83 o 
  -5  -1   4        8.76        9.01      2.03 o 
  -4  -1   4       37.79       35.68      2.88 o 
  -3  -1   4        1.08        0.49      0.57 o 
  -2  -1   4       16.92       15.17      0.80 o 
  -1  -1   4       17.58       19.71      0.73 o 
   0  -1   4       10.43       12.95      0.57 o 
   1  -1   4       28.14       27.52      1.03 o 
   2  -1   4      344.37      335.57      4.13 o 
   3  -1   4        4.85        4.19      0.77 o 
   4  -1   4        6.20        5.76      0.96 o 
   5  -1   4       62.83       61.27      3.92 o 
  -5   0   4        1.91        3.77      1.54 o 
  -4   0   4        0.55        1.28      0.64 o 
  -3   0   4       11.46        7.98      0.99 o 
  -2   0   4       76.30       83.83      1.55 o 
  -1   0   4      322.78      329.38      2.98 o 
   0   0   4      130.58      155.17      2.02 o 
   1   0   4       25.00       25.48      0.86 o 
   2   0   4      292.27      308.88      3.64 o 
   3   0   4       47.03       38.47      1.63 o 
   4   0   4      197.29      196.62      5.96 o 
   5   0   4       29.68       25.92      2.77 o 
  -5   1   4        0.39        0.60      0.97 o 
  -4   1   4        2.13        3.68      0.83 o 
  -3   1   4       51.43       58.53      2.17 o 
  -2   1   4       58.13       66.66      2.27 o 
  -1   1   4      286.51      302.99      2.49 o 
   0   1   4      224.21      202.25      3.49 o 
   1   1   4       37.76       36.28      1.30 o 
   2   1   4      272.88      283.83      3.50 o 
   3   1   4        0.01        0.53      0.50 o 
   4   1   4       10.17       12.02      2.17 o 
   5   1   4        0.34        0.90      0.66 o 
  -5   2   4        8.97        9.57      2.02 o 
  -4   2   4        3.77        2.94      0.86 o 
  -3   2   4       31.16       36.07      1.74 o 
  -2   2   4      540.43      544.12      5.51 o 
  -1   2   4       85.78       99.40      1.64 o 
   0   2   4       28.13       29.98      0.77 o 
   1   2   4      720.16      679.88      5.53 o 
   2   2   4       42.79       46.64      1.46 o 
   3   2   4       92.78       95.43      2.44 o 
   4   2   4       60.43       57.93      3.18 o 
   5   2   4        5.49        3.70      0.93 o 
  -5   3   4        0.03       -0.04      0.59 o 
  -4   3   4        6.80        3.38      0.86 o 
  -3   3   4       23.44       23.78      1.52 o 
  -2   3   4       44.14       38.01      1.79 o 
  -1   3   4      190.70      206.13      2.16 o 
   0   3   4      396.46      399.26      3.44 o 
   1   3   4       34.43       39.47      1.19 o 
   2   3   4       71.63       69.01      1.79 o 
   3   3   4       17.11       20.76      1.67 o 
   4   3   4       60.84       61.35      2.27 o 
   5   3   4        6.03        4.91      1.07 o 
  -5   4   4        0.79        0.96      0.73 o 
  -4   4   4       50.52       51.14      2.74 o 
  -3   4   4        8.60        7.87      1.02 o 
  -2   4   4       55.27       62.72      2.64 o 
  -1   4   4      123.54      132.57      1.84 o 
   0   4   4        6.29        4.29      0.58 o 
   1   4   4      199.56      206.76      3.01 o 
   2   4   4      193.18      201.88      3.34 o 
   3   4   4       27.97       22.52      3.32 o 
   4   4   4        8.97        6.24      1.34 o 
   5   4   4        1.32        2.27      0.83 o 
  -4   5   4        1.00        0.94      0.58 o 
  -3   5   4        0.46        0.40      0.51 o 
  -2   5   4      148.89      152.27      3.35 o 
  -1   5   4       59.38       66.10      2.06 o 
   0   5   4       17.77       20.62      1.07 o 
   1   5   4       93.52       99.28      2.30 o 
   2   5   4        0.06        0.15      0.44 o 
   3   5   4       16.71       14.10      1.23 o 
   4   5   4       29.35       25.74      4.16 o 
   5   5   4       10.06       10.03      1.33 o 
  -4   6   4       12.43       13.81      1.47 o 
  -3   6   4        0.57        0.47      0.55 o 
  -2   6   4      132.87      127.50      6.27 o 
  -1   6   4       11.01       14.04      1.16 o 
   0   6   4        0.24        0.96      0.51 o 
   1   6   4       26.81       29.46      2.04 o 
   2   6   4        6.67        7.38      0.96 o 
   3   6   4        9.21        9.88      1.18 o 
   4   6   4        0.39        0.12      1.10 o 
   5   6   4        0.35       -0.51      0.61 o 
  -3   7   4        8.58       10.39      1.91 o 
  -2   7   4        3.11        3.00      0.90 o 
  -1   7   4        0.41        0.17      0.44 o 
   0   7   4        0.27        0.43      0.45 o 
   1   7   4       38.83       39.43      2.64 o 
   2   7   4       56.20       55.21      3.17 o 
   3   7   4       16.60       16.47      1.95 o 
   4   7   4       19.54       22.59      1.82 o 
  -3   8   4        7.15        6.66      1.80 o 
  -2   8   4        0.88        0.21      0.91 o 
  -1   8   4        3.87        2.60      1.05 o 
   0   8   4       23.68       20.33      2.27 o 
   1   8   4        1.14        1.66      0.97 o 
   2   8   4       21.20       25.62      2.57 o 
   3   8   4       10.55        6.89      1.69 o 
  -2   9   4       16.23       17.99      2.64 o 
  -1   9   4        9.24        9.60      2.02 o 
   0   9   4        4.42        6.62      1.68 o 
   1   9   4        1.15        2.59      1.42 o 
   2   9   4       24.86       27.10      2.87 o 
  -2  -7   5        3.54        1.67      1.31 o 
  -1  -7   5        8.93       10.34      1.38 o 
   0  -7   5       46.83       42.23      2.20 o 
   1  -7   5        8.38       10.87      1.35 o 
   2  -7   5        8.39        7.85      1.21 o 
  -3  -6   5        0.34       -0.11      1.05 o 
  -2  -6   5       19.56       17.55      2.71 o 
  -1  -6   5        0.11        0.02      0.65 o 
   0  -6   5       11.36       11.60      1.02 o 
   1  -6   5       97.31       96.69      3.05 o 
   2  -6   5       10.19       13.71      1.76 o 
   3  -6   5        0.01        1.08      0.98 o 
  -4  -5   5        5.38        1.95      1.27 o 
  -3  -5   5        0.34       -0.84      0.88 o 
  -2  -5   5        3.36        3.65      0.82 o 
  -1  -5   5       31.09       29.06      1.76 o 
   0  -5   5      167.41      148.19      3.45 o 
   1  -5   5       60.87       58.80      2.32 o 
   2  -5   5        7.26        6.05      0.94 o 
   3  -5   5       21.15       19.18      1.50 o 
  -4  -4   5        8.66        7.18      3.03 o 
  -3  -4   5        3.56        2.03      1.09 o 
  -2  -4   5        9.35        7.66      1.00 o 
  -1  -4   5        7.63        7.07      0.95 o 
   0  -4   5       26.88       26.00      1.98 o 
   1  -4   5       29.54       28.81      1.51 o 
   2  -4   5       16.44       15.68      1.25 o 
   3  -4   5       33.64       39.20      1.87 o 
   4  -4   5        0.00       -0.10      0.79 o 
  -5  -3   5       15.24       13.69      2.55 o 
  -4  -3   5        4.81        4.92      1.54 o 
  -3  -3   5       11.62       12.17      5.84 o 
  -2  -3   5       40.19       44.56      1.87 o 
  -1  -3   5       24.78       27.18      3.25 o 
   0  -3   5        4.58        5.39      0.72 o 
   1  -3   5        2.52        2.77      0.61 o 
   2  -3   5        5.12        4.69      0.79 o 
   3  -3   5       62.98       64.65      3.81 o 
   4  -3   5        2.69        1.19      0.97 o 
  -5  -2   5        2.33        2.16      1.32 o 
  -4  -2   5        0.00        0.65      0.91 o 
  -3  -2   5       59.95       61.68      2.26 o 
  -2  -2   5       69.00       71.78      1.63 o 
  -1  -2   5       21.02       22.50      0.92 o 
   0  -2   5       73.36       84.41      1.53 o 
   1  -2   5      255.52      259.68      3.62 o 
   2  -2   5       45.05       41.95      1.63 o 
   3  -2   5        7.66       11.58      1.12 o 
   4  -2   5       19.81       19.54      1.50 o 
   5  -2   5        3.01        1.69      1.34 o 
  -5  -1   5       11.42       10.55      2.21 o 
  -4  -1   5        1.37        1.19      0.77 o 
  -3  -1   5      174.55      183.73      2.80 o 
  -2  -1   5       71.80       85.49      1.78 o 
  -1  -1   5       16.45       17.66      1.06 o 
   0  -1   5      264.22      284.76      3.80 o 
   1  -1   5       10.88       13.88      0.81 o 
   2  -1   5       17.65       22.62      1.20 o 
   3  -1   5       16.33       16.80      1.23 o 
   4  -1   5        5.70        6.36      0.98 o 
  -5   0   5       25.04       29.26      3.29 o 
  -4   0   5        7.57        8.56      1.16 o 
  -3   0   5      223.18      224.66      4.17 o 
  -2   0   5      121.64      128.90      2.05 o 
  -1   0   5      307.37      306.45      2.88 o 
   0   0   5      354.94      371.76      4.24 o 
   1   0   5        1.22        0.83      0.26 o 
   2   0   5      305.70      292.52      3.61 o 
   3   0   5      241.13      252.59      7.29 o 
   4   0   5        0.52        1.87      0.69 o 
   5   0   5        1.48        3.69      1.27 o 
  -5   1   5        0.89        0.34      0.66 o 
  -4   1   5       26.06       24.36      1.71 o 
  -3   1   5      102.52      102.79      2.87 o 
  -2   1   5       77.73       81.43      1.55 o 
  -1   1   5       17.64       21.86      0.79 o 
   0   1   5       47.99       44.33      1.87 o 
   1   1   5      262.40      248.15      2.10 o 
   2   1   5      565.12      543.30      4.87 o 
   3   1   5        5.55        6.66      0.89 o 
   4   1   5        0.38        1.96      0.70 o 
   5   1   5       12.46       15.95      2.05 o 
  -5   2   5        6.41        4.57      1.10 o 
  -4   2   5       29.14       25.83      2.51 o 
  -3   2   5       21.99       19.90      1.50 o 
  -2   2   5      379.13      368.43      7.57 o 
  -1   2   5       35.91       29.18      0.89 o 
   0   2   5      227.69      217.61      1.92 o 
   1   2   5      404.07      389.10      3.89 o 
   2   2   5        8.30       12.97      0.88 o 
   3   2   5        8.25        8.52      2.17 o 
   4   2   5        0.58        0.73      0.64 o 
   5   2   5        0.08        1.27      0.95 o 
  -5   3   5        0.17       -0.04      0.69 o 
  -4   3   5       16.96       16.63      3.94 o 
  -3   3   5        0.11        0.10      0.44 o 
  -2   3   5       55.60       56.64      1.93 o 
  -1   3   5       12.44       12.06      0.66 o 
   0   3   5      275.31      274.95      2.81 o 
   1   3   5        0.97        1.29      0.34 o 
   2   3   5       42.10       42.53      1.55 o 
   3   3   5       35.06       39.36      2.58 o 
   4   3   5        9.47        7.97      1.46 o 
   5   3   5        3.46        3.76      1.27 o 
  -4   4   5        1.16        0.70      0.57 o 
  -3   4   5       58.09       53.74      2.15 o 
  -2   4   5       40.74       40.01      1.73 o 
  -1   4   5        0.72        1.89      0.41 o 
   0   4   5       51.33       47.10      1.39 o 
   1   4   5       99.82      106.19      2.15 o 
   2   4   5      205.45      211.47      6.55 o 
   3   4   5       74.42       70.77      2.28 o 
   4   4   5        1.90        1.91      0.99 o 
   5   4   5        3.72        0.95      1.12 o 
  -4   5   5        2.37        1.77      0.77 o 
  -3   5   5       20.40       18.74      1.47 o 
  -2   5   5      212.53      214.21      4.09 o 
  -1   5   5      112.87      116.55      2.76 o 
   0   5   5        0.07        0.18      0.40 o 
   1   5   5      111.93      108.86      2.41 o 
   2   5   5       95.31      100.51      2.55 o 
   3   5   5       15.64       14.02      1.25 o 
   4   5   5       17.73       14.57      2.01 o 
   5   5   5       27.60       30.63      2.82 o 
  -4   6   5        1.17        1.79      0.77 o 
  -3   6   5        0.08        0.70      0.52 o 
  -2   6   5        0.67        0.42      0.97 o 
  -1   6   5      193.80      188.94      3.79 o 
   0   6   5       24.61       22.94      1.10 o 
   1   6   5       87.84       88.71      2.41 o 
   2   6   5       69.73       71.65      2.36 o 
   3   6   5        0.46        1.44      0.65 o 
   4   6   5       28.08       22.43      2.41 o 
  -3   7   5        6.26        4.83      0.96 o 
  -2   7   5        8.37        8.70      1.10 o 
  -1   7   5       14.70       17.01      1.36 o 
   0   7   5       58.95       60.05      1.75 o 
   1   7   5       53.13       58.29      2.17 o 
   2   7   5       70.80       69.98      2.49 o 
   3   7   5       89.44       96.13      4.32 o 
   4   7   5       61.28       63.63      3.74 o 
  -2   8   5        3.75        5.18      1.48 o 
  -1   8   5        0.00        0.20      0.70 o 
   0   8   5       18.60       20.18      1.49 o 
   1   8   5      142.53      156.25      3.88 o 
   2   8   5        0.05        0.92      0.68 o 
   3   8   5       10.89       17.36      2.27 o 
  -1   9   5        6.02        8.53      1.88 o 
   0   9   5       11.77        5.86      1.47 o 
   1   9   5       24.50       33.85      4.10 o 
   2   9   5       22.31       27.85      2.95 o 
  -1  -7   6        5.92        6.13      1.21 o 
   0  -7   6       16.77       17.26      1.67 o 
  -2  -6   6        0.63        0.50      0.68 o 
  -1  -6   6       15.02       19.67      1.72 o 
   0  -6   6        8.76       11.09      1.33 o 
   1  -6   6       46.25       46.15      2.23 o 
   2  -6   6        1.71        2.25      0.78 o 
  -3  -5   6        3.17        3.89      1.50 o 
  -2  -5   6        4.42        1.13      1.99 o 
  -1  -5   6       53.01       58.71      3.49 o 
   0  -5   6        4.27        5.34      1.26 o 
   1  -5   6        0.01       -0.38      0.83 o 
   2  -5   6        5.97        5.17      0.90 o 
   3  -5   6        4.63        6.81      1.47 o 
  -4  -4   6        6.34        8.19      1.88 o 
  -3  -4   6        0.68        1.23      1.06 o 
  -2  -4   6       99.18       95.08      2.93 o 
  -1  -4   6       67.59       64.21      4.27 o 
   0  -4   6        5.49        4.78      0.83 o 
   1  -4   6       40.56       40.50      1.82 o 
   2  -4   6        0.38        0.58      0.55 o 
   3  -4   6       33.82       32.44      2.65 o 
  -4  -3   6       10.98       11.26      5.94 o 
  -3  -3   6        0.00        1.26      0.59 o 
  -2  -3   6        5.86        4.38      1.09 o 
  -1  -3   6       41.92       43.23      1.84 o 
   0  -3   6      177.42      178.30      3.49 o 
   1  -3   6        0.27       -0.18      0.86 o 
   2  -3   6        0.76        1.26      0.54 o 
   3  -3   6        9.73       10.74      1.64 o 
   4  -3   6        0.00        0.46      0.75 o 
  -4  -2   6        0.41        1.56      1.08 o 
  -3  -2   6        0.48        0.07      0.50 o 
  -2  -2   6        0.18        0.15      0.43 o 
  -1  -2   6       17.29       16.59      0.88 o 
   0  -2   6      159.81      178.94      4.23 o 
   1  -2   6       75.22       78.35      2.88 o 
   2  -2   6       21.88       16.44      1.83 o 
   3  -2   6        0.67        3.08      1.01 o 
   4  -2   6        2.48        4.29      1.30 o 
  -5  -1   6        0.00        0.29      0.98 o 
  -4  -1   6        1.76        0.72      0.75 o 
  -3  -1   6      145.53      142.35      2.62 o 
  -2  -1   6       57.53       59.64      1.61 o 
  -1  -1   6       17.43       18.53      0.92 o 
   0  -1   6       89.13       88.40      1.61 o 
   1  -1   6      130.78      115.12      3.73 o 
   2  -1   6        3.35        3.57      1.22 o 
   3  -1   6        0.69        0.81      0.89 o 
   4  -1   6        1.16        1.44      0.83 o 
  -5   0   6        2.12        1.30      1.14 o 
  -4   0   6        2.89        1.95      0.72 o 
  -3   0   6      101.57      103.97      2.96 o 
  -2   0   6      164.09      170.55      2.52 o 
  -1   0   6        8.77        8.74      1.05 o 
   0   0   6       31.38       35.96      1.40 o 
   1   0   6       32.12       27.97      1.98 o 
   2   0   6       56.09       60.75      2.89 o 
   3   0   6      155.18      158.63      4.91 o 
   4   0   6       41.04       40.48      2.81 o 
   5   0   6        4.35        3.75      1.39 o 
  -5   1   6        1.95        3.31      0.99 o 
  -4   1   6        4.95        5.26      1.01 o 
  -3   1   6       15.41       13.43      1.23 o 
  -2   1   6       84.88       87.69      1.74 o 
  -1   1   6       29.79       35.18      1.04 o 
   0   1   6       86.53       89.81      2.96 o 
   1   1   6       50.13       55.82      2.50 o 
   2   1   6       47.14       50.54      2.68 o 
   3   1   6      696.48      653.38     10.03 o 
   4   1   6       22.82       20.08      2.15 o 
   5   1   6        0.20        1.41      1.10 o 
  -5   2   6        0.01        0.05      1.32 o 
  -4   2   6        0.01        0.78      0.92 o 
  -3   2   6        2.50        3.35      0.74 o 
  -2   2   6        6.30        8.34      0.88 o 
  -1   2   6      416.21      407.64      3.36 o 
   0   2   6       77.74       81.01      2.75 o 
   1   2   6        0.11        0.54      0.58 o 
   2   2   6        8.83       12.01      1.56 o 
   3   2   6       56.31       62.54      3.25 o 
   4   2   6        4.86        8.15      1.60 o 
   5   2   6        0.23        0.04      0.81 o 
  -4   3   6       15.75       15.41      2.52 o 
  -3   3   6       14.88       18.81      1.85 o 
  -2   3   6        1.14        0.26      0.66 o 
  -1   3   6       46.78       49.98      1.40 o 
   0   3   6      156.44      157.53      3.77 o 
   1   3   6       28.46       29.39      1.95 o 
   2   3   6       11.71       11.87      1.59 o 
   3   3   6       14.66       14.62      1.84 o 
   4   3   6       24.75       22.56      2.39 o 
   5   3   6       30.86       38.47      3.18 o 
  -4   4   6        0.73       -0.38      0.57 o 
  -3   4   6        0.47        0.54      0.56 o 
  -2   4   6        4.37        4.02      1.35 o 
  -1   4   6      119.75      126.10      2.69 o 
   0   4   6       12.33       11.84      1.25 o 
   1   4   6       53.97       46.48      2.43 o 
   2   4   6       65.65       65.22      3.15 o 
   3   4   6        8.24        6.59      1.45 o 
   4   4   6       21.98       23.41      2.49 o 
   5   4   6       12.24       13.17      2.17 o 
  -4   5   6        1.78        1.83      0.77 o 
  -3   5   6        0.06        0.35      1.00 o 
  -2   5   6       28.89       28.71      1.60 o 
  -1   5   6      146.12      142.96      3.11 o 
   0   5   6        1.68        3.21      0.71 o 
   1   5   6      237.14      225.58      5.39 o 
   2   5   6       22.70       23.85      2.24 o 
   3   5   6        2.52        1.61      1.03 o 
   4   5   6        0.04       -0.05      0.92 o 
  -3   6   6        9.67        6.77      1.40 o 
  -2   6   6       12.75       16.34      2.75 o 
  -1   6   6       54.01       59.23      3.24 o 
   0   6   6       12.25       12.51      1.12 o 
   1   6   6       10.26       13.99      1.69 o 
   2   6   6        4.08        3.08      1.09 o 
   3   6   6       16.43       14.55      1.98 o 
   4   6   6       53.76       52.84      3.41 o 
  -3   7   6        0.05        1.30      0.66 o 
  -2   7   6        0.61        0.09      0.65 o 
  -1   7   6       66.18       60.58      3.40 o 
   0   7   6        1.14        0.36      0.77 o 
   1   7   6       18.71       13.78      1.82 o 
   2   7   6       16.98       18.64      2.19 o 
   3   7   6       10.11       12.74      1.95 o 
   4   7   6       44.66       42.87      3.37 o 
  -2   8   6        9.37       10.86      1.73 o 
  -1   8   6        0.63        0.32      0.86 o 
   0   8   6        2.56        1.88      0.97 o 
   1   8   6       12.86       18.78      2.16 o 
   2   8   6       46.78       45.62      3.13 o 
   3   8   6        0.00        1.90      1.14 o 
   1   9   6        0.10        0.97      0.99 o 
   2   9   6        6.58        3.52      1.29 o 
  -1  -6   7        4.81        4.51      1.38 o 
   0  -6   7       24.38       25.14      2.66 o 
   1  -6   7       48.94       47.50      3.23 o 
  -3  -5   7        5.08        4.76      1.61 o 
  -2  -5   7       15.88       13.50      2.02 o 
  -1  -5   7        7.13        8.72      1.76 o 
   0  -5   7       22.74       23.59      2.45 o 
   1  -5   7       82.30       94.01      4.32 o 
   2  -5   7       14.49       13.41      1.93 o 
  -3  -4   7        4.69        4.54      0.93 o 
  -2  -4   7        2.81        1.91      0.97 o 
  -1  -4   7      178.67      174.02      5.61 o 
   0  -4   7        1.42        1.62      0.85 o 
   1  -4   7        0.84        0.86      0.75 o 
   2  -4   7       68.43       61.96      3.43 o 
   3  -4   7        0.87        0.97      0.74 o 
  -4  -3   7        3.57        2.17      1.22 o 
  -3  -3   7        2.44        2.23      1.05 o 
  -2  -3   7        3.75        4.41      1.25 o 
  -1  -3   7       35.24       36.74      2.53 o 
   0  -3   7        6.00        6.24      1.37 o 
   1  -3   7       20.85       20.65      2.08 o 
   2  -3   7        7.10       11.31      1.75 o 
   3  -3   7       18.56       17.77      2.19 o 
   4  -3   7       15.90       13.70      2.08 o 
  -4  -2   7        1.68        1.46      0.74 o 
  -3  -2   7       60.53       61.81      1.82 o 
  -2  -2   7        0.26       -0.42      0.56 o 
  -1  -2   7        0.45        1.85      0.92 o 
   0  -2   7        1.09        0.60      0.63 o 
   1  -2   7       17.23       20.81      2.04 o 
   2  -2   7       12.16       13.42      1.80 o 
   3  -2   7       11.73       11.66      1.78 o 
   4  -2   7       18.78       16.17      2.17 o 
  -4  -1   7        0.03       -0.64      0.52 o 
  -3  -1   7        9.74       12.90      2.26 o 
  -2  -1   7       38.71       39.45      1.71 o 
  -1  -1   7        0.01        0.30      0.49 o 
   0  -1   7      213.17      212.94      3.55 o 
   1  -1   7        0.00        0.08      0.65 o 
   2  -1   7        0.24        0.48      0.62 o 
   3  -1   7        5.87        3.96      1.32 o 
   4  -1   7        3.77        6.07      1.51 o 
  -4   0   7        4.20        2.82      1.43 o 
  -3   0   7       12.55       12.83      1.75 o 
  -2   0   7      143.86      152.42      3.11 o 
  -1   0   7       17.98       20.71      3.90 o 
   0   0   7        0.66        1.18      0.53 o 
   1   0   7       32.41       30.21      2.16 o 
   2   0   7       43.94       41.98      2.58 o 
   3   0   7      140.90      133.48      4.73 o 
   4   0   7       15.24       12.99      1.95 o 
  -4   1   7       19.78       18.30      2.23 o 
  -3   1   7       38.93       46.25      2.93 o 
  -2   1   7        4.88        4.03      1.00 o 
  -1   1   7       26.08       31.97      2.19 o 
   0   1   7        2.38        5.60      1.80 o 
   1   1   7        0.70        0.01      0.71 o 
   2   1   7      197.93      183.60      5.16 o 
   3   1   7       35.58       31.67      2.62 o 
   4   1   7       54.76       57.16      3.51 o 
   5   1   7        7.54       10.35      1.95 o 
  -4   2   7        5.74        4.56      1.34 o 
  -3   2   7        0.12       -0.26      0.47 o 
  -2   2   7        5.76        7.57      1.37 o 
  -1   2   7        1.50        2.75      0.66 o 
   0   2   7      324.97      318.34      4.33 o 
   1   2   7       11.12       12.06      1.52 o 
   2   2   7       36.38       35.83      2.53 o 
   3   2   7       56.57       56.39      3.26 o 
   4   2   7        0.73        1.56      1.12 o 
   5   2   7       11.56       17.01      2.36 o 
  -4   3   7        0.61       -0.30      0.66 o 
  -3   3   7      143.79      126.07      4.87 o 
  -2   3   7       26.52       19.67      2.03 o 
  -1   3   7       51.89       55.48      3.94 o 
   0   3   7       16.99       18.40      1.24 o 
   1   3   7       17.06       19.92      1.88 o 
   2   3   7      128.18      129.32      4.57 o 
   3   3   7       17.25       17.27      2.13 o 
   4   3   7        0.35        0.50      0.97 o 
  -4   4   7        9.87       10.80      1.99 o 
  -3   4   7       60.53       48.45      3.18 o 
  -2   4   7        0.00        0.51      0.78 o 
  -1   4   7        7.70        7.83      1.45 o 
   0   4   7        4.45        6.10      0.87 o 
   1   4   7        0.38        0.61      0.88 o 
   2   4   7        0.52        0.94      0.75 o 
   3   4   7       18.00       19.62      2.25 o 
   4   4   7        0.20        0.14      0.90 o 
  -4   5   7        2.31        1.47      1.15 o 
  -3   5   7        0.40       -0.72      0.54 o 
  -2   5   7        3.70        3.92      1.19 o 
  -1   5   7       46.00       49.81      3.08 o 
   0   5   7        1.60        2.11      0.69 o 
   1   5   7       28.66       27.10      2.21 o 
   2   5   7       33.97       39.67      2.71 o 
   3   5   7        1.98        0.31      1.04 o 
   4   5   7        4.79        4.81      1.53 o 
  -3   6   7        6.29        6.80      1.59 o 
  -2   6   7        4.23        3.02      1.04 o 
  -1   6   7       49.62       54.55      3.28 o 
   0   6   7        4.37        4.49      0.79 o 
   1   6   7       29.49       32.57      2.54 o 
   2   6   7        4.70        4.12      1.31 o 
   3   6   7        0.19       -0.37      0.73 o 
   4   6   7        4.76        0.95      1.16 o 
  -3   7   7        4.13        7.19      1.70 o 
  -2   7   7        1.90        1.08      0.93 o 
  -1   7   7       17.12       18.99      2.20 o 
   0   7   7      116.56      115.36      4.68 o 
   1   7   7       13.16       14.52      1.89 o 
   2   7   7        5.56        6.00      1.61 o 
   3   7   7        0.11        1.55      1.10 o 
  -2   8   7        0.10        0.45      0.87 o 
  -1   8   7       12.73       14.20      2.12 o 
   0   8   7        3.04        5.88      1.53 o 
   1   8   7        4.82        3.38      1.45 o 
   2   8   7       19.68       25.62      2.71 o 
   3   8   7        3.09        5.98      1.62 o 
   0   9   7       18.98       21.13      2.54 o 
   1   9   7        6.50        6.47      1.95 o 
  -1  -5   8        4.14        3.93      1.41 o 
   0  -5   8        0.07       -0.40      0.73 o 
   1  -5   8        2.14        4.41      1.34 o 
  -2  -4   8        0.22        0.45      0.85 o 
  -1  -4   8        0.03       -0.39      0.69 o 
   0  -4   8       24.24       28.91      2.75 o 
   1  -4   8       14.63       17.64      2.19 o 
   2  -4   8        0.54        0.32      0.70 o 
  -3  -3   8        7.98       10.44      1.73 o 
  -2  -3   8       12.19       12.23      1.86 o 
  -1  -3   8        0.43        1.40      0.84 o 
   0  -3   8        0.07        0.90      0.80 o 
   1  -3   8       13.80       11.70      1.85 o 
   2  -3   8        5.91        6.71      1.58 o 
   3  -3   8        0.09        0.85      0.87 o 
  -3  -2   8        0.72       -0.16      0.71 o 
  -2  -2   8       75.27       76.13      3.58 o 
  -1  -2   8       29.37       33.47      2.40 o 
   0  -2   8       10.81        9.56      1.65 o 
   1  -2   8       29.85       31.37      2.56 o 
   2  -2   8       23.03       21.76      2.33 o 
   3  -2   8        0.13        0.42      0.91 o 
  -4  -1   8        5.61        9.20      1.86 o 
  -3  -1   8        0.61        0.81      0.97 o 
  -2  -1   8      151.20      149.03      3.35 o 
  -1  -1   8       17.21       17.47      2.92 o 
   0  -1   8        5.79        4.61      0.82 o 
   1  -1   8       48.76       39.37      2.58 o 
   2  -1   8        7.21        6.64      1.50 o 
   3  -1   8       42.63       54.51      3.37 o 
   4  -1   8        0.19        1.61      1.06 o 
  -4   0   8        1.57        1.43      0.99 o 
  -3   0   8        0.02        0.26      0.68 o 
  -2   0   8       72.84       80.96      2.45 o 
  -1   0   8        3.46        2.36      0.70 o 
   0   0   8       15.19       13.93      1.16 o 
   1   0   8        3.85        7.06      1.41 o 
   2   0   8       20.40       27.42      2.42 o 
   3   0   8       49.75       44.95      3.01 o 
   4   0   8        0.05        0.15      0.87 o 
  -4   1   8        0.62        0.71      0.84 o 
  -3   1   8       16.28       12.06      1.80 o 
  -2   1   8       19.61       21.63      2.10 o 
  -1   1   8        3.44        2.72      0.71 o 
   0   1   8        2.07        1.79      0.85 o 
   1   1   8        0.20        0.47      0.79 o 
   2   1   8       38.66       37.20      2.54 o 
   3   1   8        0.60        1.60      1.00 o 
   4   1   8        3.96        2.82      1.23 o 
  -4   2   8       10.77        9.25      1.83 o 
  -3   2   8        0.55        0.76      0.72 o 
  -2   2   8        0.20        0.15      0.64 o 
  -1   2   8        0.60        0.38      1.45 o 
   0   2   8        0.31        1.10      0.61 o 
   1   2   8       37.67       34.15      2.39 o 
   2   2   8      170.86      147.71      4.98 o 
   3   2   8       11.70       11.12      1.84 o 
   4   2   8       34.44       34.71      3.08 o 
  -4   3   8        0.99        0.10      0.80 o 
  -3   3   8       10.67        8.46      1.63 o 
  -2   3   8       99.47       87.98      4.06 o 
  -1   3   8        6.12        6.65      1.77 o 
   0   3   8        7.99        7.48      0.93 o 
   1   3   8        0.01       -0.22      0.82 o 
   2   3   8       11.25       10.60      1.71 o 
   3   3   8       15.70       19.43      2.32 o 
   4   3   8       15.91        8.95      1.90 o 
  -3   4   8        1.15        1.17      0.96 o 
  -2   4   8       44.00       39.12      2.84 o 
  -1   4   8        0.06        2.54      1.02 o 
   0   4   8       10.59       10.57      1.10 o 
   1   4   8        5.05        5.74      1.36 o 
   2   4   8       19.38       19.95      2.20 o 
   3   4   8       57.22       57.49      3.67 o 
   4   4   8        1.25        3.21      1.41 o 
  -3   5   8        0.15       -0.84      0.71 o 
  -2   5   8        0.35        0.90      0.79 o 
  -1   5   8        2.17        0.92      0.89 o 
   0   5   8       72.80       70.42      2.71 o 
   1   5   8        0.61        0.31      0.84 o 
   2   5   8        0.46        0.47      0.90 o 
   3   5   8       68.59       61.41      3.70 o 
   4   5   8        3.52        3.34      1.38 o 
  -3   6   8       19.49       16.47      2.32 o 
  -2   6   8        7.94        6.19      1.58 o 
  -1   6   8        0.67        0.90      0.95 o 
   0   6   8      297.69      297.43      7.62 o 
   1   6   8        0.49        0.24      0.80 o 
   2   6   8        0.64       -0.30      0.98 o 
   3   6   8       15.65       18.63      2.46 o 
  -2   7   8        0.66        1.14      0.93 o 
  -1   7   8       19.34       19.66      2.39 o 
   0   7   8       69.91       64.84      3.79 o 
   1   7   8       22.78       30.30      2.68 o 
   2   7   8        2.75       -0.20      1.01 o 
   3   7   8        1.91        2.30      1.27 o 
  -1   8   8        2.37        1.51      1.07 o 
   0   8   8        0.06       -0.14      0.90 o 
   1   8   8       15.05       15.20      2.15 o 
   2   8   8       23.95       35.03      3.15 o 
  -1  -4   9        0.14        0.30      0.96 o 
   0  -4   9       16.62       21.60      2.64 o 
   1  -4   9        0.03       -0.31      0.70 o 
  -2  -3   9       44.12       39.58      3.14 o 
  -1  -3   9        0.26       -0.03      0.78 o 
   0  -3   9        1.28        0.97      1.07 o 
   1  -3   9        7.77        6.87      1.57 o 
   2  -3   9        0.28        2.46      1.17 o 
  -2  -2   9        0.24        0.90      0.87 o 
  -1  -2   9       19.37       23.65      2.36 o 
   0  -2   9        5.52        5.72      1.46 o 
   1  -2   9        8.99        9.86      1.80 o 
   2  -2   9       33.39       32.59      2.97 o 
   3  -2   9        1.50        4.48      1.40 o 
  -2  -1   9       21.15       19.88      2.12 o 
  -1  -1   9       54.49       59.51      3.26 o 
   0  -1   9        0.57        0.76      0.80 o 
   1  -1   9        2.49        3.22      1.21 o 
   2  -1   9       56.31       41.56      2.93 o 
   3  -1   9        0.41       -0.97      0.71 o 
  -3   0   9        0.19        0.60      0.91 o 
  -2   0   9        7.32        4.70      0.88 o 
  -1   0   9      191.42      201.53      4.05 o 
   0   0   9        3.13        4.92      0.90 o 
   1   0   9        1.35       -0.13      0.81 o 
   2   0   9       46.93       46.17      3.06 o 
   3   0   9        0.11        1.53      1.05 o 
  -3   1   9        3.20        2.70      1.16 o 
  -2   1   9        0.09        0.04      0.69 o 
  -1   1   9       54.77       55.00      2.16 o 
   0   1   9       20.19       20.84      1.41 o 
   1   1   9        1.17        0.94      0.92 o 
   2   1   9        9.18       10.54      1.72 o 
   3   1   9       19.58       20.08      2.39 o 
   4   1   9       53.54       45.33      3.54 o 
  -3   2   9       10.98       12.54      1.97 o 
  -2   2   9        2.88        3.13      1.12 o 
  -1   2   9        6.98        9.48      1.80 o 
   0   2   9        5.58        4.67      0.86 o 
   1   2   9      124.71      116.20      4.26 o 
   2   2   9       17.03       18.03      2.10 o 
   3   2   9       33.93       29.04      2.78 o 
   4   2   9       58.34       58.55      3.78 o 
  -3   3   9        3.31        4.18      1.29 o 
  -2   3   9       10.20        8.75      1.67 o 
  -1   3   9       36.56       38.08      2.79 o 
   0   3   9        0.73        0.89      0.54 o 
   1   3   9       50.51       55.53      3.04 o 
   2   3   9        0.15       -0.03      0.84 o 
   3   3   9        8.27       10.35      1.95 o 
   4   3   9        0.56        0.58      1.11 o 
  -3   4   9       19.45       13.03      2.08 o 
  -2   4   9        1.61       -0.22      0.65 o 
  -1   4   9        2.61        3.69      1.20 o 
   0   4   9        2.30        3.19      0.79 o 
   1   4   9       66.53       66.17      3.38 o 
   2   4   9       15.67       15.42      2.11 o 
   3   4   9       12.62        9.58      2.02 o 
  -3   5   9        2.29        3.89      1.43 o 
  -2   5   9       13.99       13.91      2.18 o 
  -1   5   9        1.19       -0.50      0.73 o 
   0   5   9       42.65       37.82      1.90 o 
   1   5   9        3.79        3.39      1.21 o 
   2   5   9       35.32       40.12      3.19 o 
   3   5   9        7.02        6.57      1.89 o 
  -2   6   9        2.58        5.17      1.50 o 
  -1   6   9        1.59        0.88      0.99 o 
   0   6   9       16.57       14.85      2.06 o 
   1   6   9       16.80       17.20      2.23 o 
   2   6   9        1.91        1.97      1.31 o 
   3   6   9        0.14        1.43      1.13 o 
  -1   7   9        0.21        1.60      1.19 o 
   0   7   9        0.57        2.86      1.15 o 
   1   7   9       24.12       26.77      2.63 o 
   2   7   9        0.84        0.49      1.22 o 
   0   8   9        0.02        0.51      1.09 o 
   1   8   9        0.87        0.12      1.12 o 
  -1  -3  10       17.25       24.14      2.71 o 
   0  -3  10       15.32       17.00      2.38 o 
  -2  -2  10        6.64        6.83      1.59 o 
  -1  -2  10        1.80        2.09      1.12 o 
   0  -2  10        0.55        2.34      1.20 o 
   1  -2  10        2.67        3.12      1.29 o 
   2  -2  10        5.62        8.23      1.80 o 
  -2  -1  10        1.86        2.18      1.08 o 
  -1  -1  10       66.56       68.52      3.68 o 
   0  -1  10        0.20        0.58      0.83 o 
   1  -1  10       25.45       26.10      2.64 o 
   2  -1  10        9.88       10.02      1.88 o 
  -2   0  10        8.53        8.82      1.67 o 
  -1   0  10       37.93       44.18      2.09 o 
   0   0  10        0.36        0.56      0.90 o 
   1   0  10       19.52       19.18      2.22 o 
   2   0  10        7.77        7.75      1.68 o 
   3   0  10        1.08        0.86      1.01 o 
  -3   1  10        0.01        0.08      0.77 o 
  -2   1  10        2.81        0.95      0.98 o 
  -1   1  10       15.64       17.43      2.17 o 
   0   1  10        1.24        1.41      0.57 o 
   1   1  10       26.83       29.43      2.58 o 
   2   1  10        0.09        1.41      0.97 o 
   3   1  10        3.66        5.33      1.52 o 
  -3   2  10        0.06        0.17      0.87 o 
  -2   2  10       22.83       20.76      2.47 o 
  -1   2  10        0.18       -0.19      0.50 o 
   0   2  10        0.31        0.56      0.59 o 
   1   2  10        0.85        0.69      0.85 o 
   2   2  10       30.04       30.49      2.69 o 
   3   2  10       13.36       14.14      2.23 o 
  -2   3  10        7.54        9.05      1.84 o 
  -1   3  10        1.38       -0.25      0.83 o 
   0   3  10       14.40       15.17      1.35 o 
   1   3  10       14.62       14.79      1.91 o 
   2   3  10       37.20       31.33      2.79 o 
   3   3  10        0.66        1.29      1.23 o 
  -2   4  10        5.10        2.84      1.23 o 
  -1   4  10        3.59        3.44      1.30 o 
   0   4  10        5.79        4.85      1.39 o 
   1   4  10       10.30       14.24      1.93 o 
   2   4  10       13.25       10.88      1.93 o 
   3   4  10        1.59        2.58      1.30 o 
  -2   5  10        0.00        0.94      0.81 o 
  -1   5  10       24.76       19.63      2.47 o 
   0   5  10       19.69       20.39      2.37 o 
   1   5  10        4.50        5.30      1.51 o 
   2   5  10       12.25       16.03      2.36 o 
  -1   6  10        0.09        1.21      1.03 o 
   0   6  10        3.24        2.80      1.14 o 
   1   6  10       45.52       49.01      3.29 o 
   2   6  10        6.90        8.53      2.01 o 
   0   7  10        0.01        1.12      1.08 o 
   1   7  10       16.00       19.51      2.73 o 
  -1  -1  11        6.55        4.72      1.47 o 
   0  -1  11        6.38        3.87      1.40 o 
   1  -1  11        2.04        1.61      1.06 o 
  -1   0  11        8.80        7.66      1.67 o 
   0   0  11       22.83       26.68      2.66 o 
   1   0  11       20.30       18.06      2.34 o 
  -2   1  11        8.21        9.44      1.87 o 
  -1   1  11        1.73        2.80      0.81 o 
   0   1  11       38.66       40.70      2.11 o 
   1   1  11       17.90       17.95      1.56 o 
   2   1  11        8.82        8.53      1.86 o 
  -2   2  11        2.10        2.41      1.14 o 
  -1   2  11       11.56       10.69      1.91 o 
   0   2  11        7.56        6.16      1.07 o 
   1   2  11        0.46        0.03      0.54 o 
   2   2  11        0.01       -0.99      0.66 o 
  -1   3  11       10.50       10.07      1.95 o 
   0   3  11        4.29        7.39      1.28 o 
   1   3  11       22.73       23.31      2.47 o 
   2   3  11        2.98        3.97      1.46 o 
  -1   4  11       16.36       13.83      2.23 o 
   0   4  11        2.71        2.71      1.25 o 
   1   4  11        0.10       -0.01      0.90 o 
   2   4  11        2.09        1.69      1.12 o 
  -1   5  11        3.89        2.86      1.34 o 
   0   5  11       14.26       15.61      2.30 o 
   1   5  11       46.06       43.72      2.28 o 
                                                 
